# Supplementary material for: Multifactorial analysis of simultaneous organelle movement reveals cell-specific motility of peroxisomes and mitochondria
Source: Plant Physiol. 2026 Feb 28;200(3):kiag119. doi: 10.1093/plphys/kiag119 (PMC13012880; doi:10.1093/plphys/kiag119)
Supplement: kiag119_Supplementary_Data [file kiag119_supplementary_data.zip]

Archive with 13 entries (13 files):
- Supplementary Video 3.avi
- Supplementary Video 4.avi
- Supplementary Video 5.avi
- Supplementary Video 6.avi
- Supplementary Video 7.avi
- Supplementary Video 8.avi
- Supplemental Tables.xlsx
- new Supplementary Video 10.avi
- new Supplementary Video 11.avi
- new Video S9.avi
- Supplementary Figures.pdf
- Supplementary Video 1.avi
- Supplementary Video 2.avi
