# Supplementary material for: Multifactorial analysis of simultaneous organelle movement reveals cell-specific motility of peroxisomes and mitochondria
Source: Plant Physiol. 2026 Feb 28;200(3):kiag119. doi: 10.1093/plphys/kiag119 (PMC13012880; doi:10.1093/plphys/kiag119)
Supplement: kiag119_Supplementary_Data [file kiag119_supplementary_data.zip › Supplemental Tables.xlsx]

## Sheet: Table S1
	Table S1. Raw Counts of Organelles across Tobacco Leaves
	Organelle	Sample Number	Count	Proportion
	Golgi	6	451	14.5484
	Golgi	8	91	6.5
	Golgi	12	182	10.1111
	Golgi	13	46	15.3333
	Golgi	15	470	42.7273
	Golgi	29	149	24.8333
	Peroxisomes	6	97	3.12903
	Peroxisomes	8	21	1.5
	Peroxisomes	12	31	1.72222
	Peroxisomes	13	7	2.33333
	Peroxisomes	15	50	4.54545
	Peroxisomes	29	18	3
	Mitochondria	6	419	13.5161
	Mitochondria	8	153	10.9286
	Mitochondria	12	247	13.7222
	Mitochondria	13	85	28.3333
	Mitochondria	15	318	28.9091
	Mitochondria	29	78	13
	Chloroplasts	6	31	1
	Chloroplasts	8	14	1
	Chloroplasts	12	18	1
	Chloroplasts	13	3	1
	Chloroplasts	15	11	1
	Chloroplasts	29	6	1

## Sheet: Table S2
	Table S2. Statistical Tests of Tobacco Organelle Motility Factors by ANOVA and Welch's t-test
	VELOCITY
	Tissue	.y.	group1	group2	n1	n2	statistic	df	p	p.adj	p.adj.signif	p.signif
	Epidermis	Velocity	Golgi	Mitochondria	216	189	3.65158	374.431	0.000298	0.001788	**	***
	Epidermis	Velocity	Golgi	Peroxisomes	216	181	4.33348	381.904	1.88e-05	0.0001128	***	****
	Epidermis	Velocity	Mitochondria	Peroxisomes	189	181	0.946529	364.465	0.345	1	ns	ns
	Mesophyll	Velocity	Golgi	Mitochondria	80	91	-0.629299	163.657	0.53	1	ns	ns
	Mesophyll	Velocity	Golgi	Peroxisomes	80	60	4.23886	137.193	4.1e-05	0.000246	***	****
	Mesophyll	Velocity	Mitochondria	Peroxisomes	91	60	4.29666	147.424	3.13e-05	0.0001878	***	****
	ANOVA p-value = 1.55839784093361e-06
	DISTANCE
	Epidermis	Distance	Golgi	Mitochondria	216	189	1.5798	402.909	0.115	0.69	ns	ns
	Epidermis	Distance	Golgi	Peroxisomes	216	181	-0.063974	347.445	0.949	1	ns	ns
	Epidermis	Distance	Mitochondria	Peroxisomes	189	181	-1.39609	328.05	0.164	0.984	ns	ns
	Mesophyll	Distance	Golgi	Mitochondria	80	91	0.62538	163.514	0.533	1	ns	ns
	Mesophyll	Distance	Golgi	Peroxisomes	80	60	1.44763	137.334	0.15	0.9	ns	ns
	Mesophyll	Distance	Mitochondria	Peroxisomes	91	60	0.852241	147.157	0.395	1	ns	ns
	ANOVA p-value = 0.22265194462448
	ANGLE CHANGE
	Epidermis	Angle_Diff	Golgi	Mitochondria	216	189	-1.42574	392.082	0.155	0.93	ns	ns
	Epidermis	Angle_Diff	Golgi	Peroxisomes	216	181	-1.07205	384.309	0.284	1	ns	ns
	Epidermis	Angle_Diff	Mitochondria	Peroxisomes	189	181	0.353413	368	0.724	1	ns	ns
	Mesophyll	Angle_Diff	Golgi	Mitochondria	80	91	-0.837648	168.912	0.403	1	ns	ns
	Mesophyll	Angle_Diff	Golgi	Peroxisomes	80	60	0.050454	117.126	0.96	1	ns	ns
	Mesophyll	Angle_Diff	Mitochondria	Peroxisomes	91	60	0.76815	123.814	0.444	1	ns	ns
	ANOVA p-value = 0.212960991908879
	AREA
	Epidermis	Area	Golgi	Mitochondria	216	189	3.32909	361.392	0.000961	0.005766	**	***
	Epidermis	Area	Golgi	Peroxisomes	216	181	1.56489	366.849	0.118	0.708	ns	ns
	Epidermis	Area	Mitochondria	Peroxisomes	189	181	-1.10467	277.068	0.27	1	ns	ns
	Mesophyll	Area	Golgi	Mitochondria	80	91	0.788728	158.555	0.431	1	ns	ns
	Mesophyll	Area	Golgi	Peroxisomes	80	60	3.57843	130.772	0.000486	0.002916	**	***
	Mesophyll	Area	Mitochondria	Peroxisomes	91	60	1.91002	126.258	0.058	0.348	ns	ns
	ANOVA p-value = 0.00190258810289265

## Sheet: Table S3
	Table S3. Summary Statistics of Organelle Motility in Tobacco
			MEAN				MINIUMUM				MAXIMUM
	Organelle	Tissue	Distance	Velocity	Angle Change	Area	Distance	Velocity	Angle Change	Area	Distance	Velocity	Angle Change	Area
	Golgi	Epidermis	21.4582	1.17023	6.62657	15.4467	2.704	0.217	0.026	0.18816	70.986	6.914	39.888	240.747
	Golgi	Mesophyll	20.2317	0.852062	8.08041	5.52997	1.896	0.334	0	0.134568	50.585	3.281	43.973	30.883
	Mitochondria	Epidermis	19.6105	0.838825	7.54749	8.76672	0.687	0.133	0	0.021952	52.977	4.647	33.532	85.5596
	Mitochondria	Mesophyll	19.0286	0.910659	9.26671	4.65945	2.561	0.205	0.054	0.161784	56.93	3.677	63.401	60.5942
	Peroxisomes	Epidermis	21.5487	0.766339	7.31073	11.3172	1.343	1.995e-06	0	0.045822	88.666	6.296	31.562	306.798
	Peroxisomes	Mesophyll	17.5593	0.52045	7.99842	2.75752	1.725	0.099	0.142	0.051744	42.641	2.836	62.001	16.1049

## Sheet: Table S4
	Table S4. Summary Statistics of Peroxisome Motility in Arabidopsis
			MEAN					MINIUMUM					MAXIMUM
	Genotype	Tissue	Distance	Displacement	Velocity	Angle Change	Area	Distance	Displacement	Velocity	Angle Change	Area	Distance	Displacement	Velocity	Angle Change	Area
	WT	Epidermis	23.4772	15.1659	1.16849	10.2797	41.4661	0.168	0.168	0.007	0	0	153.2	132.004	7.038	129.778	1209.79
	MyoXI-3KO	Epidermis	21.8778	6.872	0.223529	6.54776	18.8234	0.213	0.154	0.018	0	0	94.835	26.26	0.672	90	238.985
	WT5	Epidermis	30.7779		1.31652	7.3439	62.9182	0.535		0.036	0	0	220.494		5.249	135	1463.35
	WT5	Mesophyll	12.6931		0.649586	9.63145	5.65149	1.44		0.06546	0	0.0075225	30.008		6	108.435	52.5374
	WTc	Epidermis	23.4772		1.16849	10.2797	41.4661	0.168		0.007	0	0	153.2		7.038	129.778	1209.79
	WTc	Mesophyll	15.3621		0.316223	6.46986	5.96174	1.769		0.05023	0	0.074469	58.781		3	64.057	75.4974

## Sheet: Table S5
	Table S5. Summary Statistics of Peroxisomal and Mitochondrial Motility in Arabidopsis
			MEAN				MINIUMUM				MAXIMUM
	Organelle	Tissue	Distance	Velocity	Angle Change	Area	Distance	Velocity	Angle Change	Area	Distance	Velocity	Angle Change	Area
	Mitochondria	Epidermis	17.3441	0.925878	5.17969	13.1692	0.056	0.105	0	0	67.832	4.197	90	111.194
	Mitochondria	Mesophyll	9.52955	0.560293	9.31118	2.06453	0.557	0.127	0	0.012544	27.035	2.929	63.435	13.2321
	Peroxisomes	Epidermis	19.9168	0.760507	7.17016	27.0792	2.285	0.059	0.037	0.02352	128.144	2.633	51.695	692.397
	Peroxisomes	Mesophyll	11.6283	0.278698	3.46774	3.90483	1.231	0.108	0	0.037632	32.655	0.817	17.39	43.3127

## Sheet: Table S6
	Table S6. Summary Statistics of Peroxisomal and Mitochondrial Motility after Photorespiratory Stress
				MEAN				MINIUMUM				MAXIMUM
	Organelle	Tissue	Treatment	Distance	Velocity	Angle Change	Area	Distance	Velocity	Angle Change	Area	Distance	Velocity	Angle Change	Area
	Mitochondria	Epidermis	Photorespiration	18.7297	1.79055	7.34713	19.0045	2.043	0.069	0	0.11276	78.517	6.939	79.656	296.513
	Mitochondria	Epidermis	Normal	18.0385	1.23594	6.9202	15.5467	1.879	0.147	0	0.056793	60.835	7.087	48.527	214.762
	Mitochondria	Mesophyll	Photorespiration	13.1902	1.03436	9.59119	7.94462	0.985	0.155	0	0.0268445	53.517	5.441	77.13	211.285
	Mitochondria	Mesophyll	Normal	13.5093	0.820239	8.23335	6.25636	1.349	0.177	0	0.0608525	39.384	4.882	76.64	78.805
	Mitochondria	Root	Photorespiration	10.9256	0.615926	8.38394	4.47166	0.378	0.013	0	0.002646	41.344	2.184	81.145	100.796
	Mitochondria	Root	Normal	12.3943	0.543521	9.03973	1.85368	0.978	0.091	0	0.036848	41.153	1.94	83.262	26.0067
	Peroxisomes	Epidermis	Photorespiration	15.8311	1.19922	6.58877	13.9322	0.966	0.182	0	0.026136	81.577	4.799	38.987	138.04
	Peroxisomes	Epidermis	Normal	20.649	1.4419	8.17243	19.2095	0.56	0.119	0	0.01749	78.25	5.217	46.268	142.848
	Peroxisomes	Mesophyll	Photorespiration	13.7543	1.30023	6.4462	6.46531	1.268	0.172	0	0.026136	39.304	5.49	30	42.9264
	Peroxisomes	Mesophyll	Normal	11.8238	0.511237	5.68082	2.58417	0	0	0	0	40.942	3.264	22.743	32.8743
	Peroxisomes	Root	Photorespiration	9.31919	0.74862	7.55124	5.00256	0.76	0.055	0	0.0106785	34.261	3.886	39.912	113.826
	Peroxisomes	Root	Normal	9.80188	0.532091	6.60613	3.7746	1.198	0.049	0	0.014112	40.15	2.954	44.137	63.1449
